# Supplementary material for: Health Risk Assessment for Air Pollutants: Alterations in Lung and Cardiac Gene Expression in Mice Exposed to Milano Winter Fine Particulate Matter (PM2.5)
Source: PLoS One. 2014 Oct 8;9(10):e109685. doi: 10.1371/journal.pone.0109685 (PMC4190364; doi:10.1371/journal.pone.0109685)
Supplement: Table S1 — Global gene expression in lung tissue. List of differentially expressed gene (DEG) of lung exposed to PM.2.5win; in lung tissue of PM2.5win-treated mice 14 up- and 43 down-regulated genes have been found. (XLS) [file pone.0109685.s003.xls]

## Sheet: DEG_lungFC2pV0.01unique
Gene Symbol	RefSeq	p-value(PM2.5_win_lung vs. Control_lung)	Ratio(PM2.5_win_lung vs. Control_lung)	Fold-Change(PM2.5_win_lung vs. Control_lung)
Pank1	NM_023792	0.00153959	2.69296	2.69296
Cd200r4	NM_207244	0.000268142	2.66822	2.66822
Mcpt1	NM_008570	0.00441535	2.59913	2.59913
Zbtb16	NM_001033324	0.00480931	2.55768	2.55768
Cyp3a25	NM_019792	0.00682044	2.38648	2.38648
Fgf13	NM_010200	0.00784527	2.35399	2.35399
Krt79	NM_146063	0.00311536	2.1404	2.1404
Racgap1	NM_012025	0.00792097	2.09298	2.09298
Lipf	NM_026334	0.00594449	2.08993	2.08993
Hmmr	NM_013552	0.00799157	2.08887	2.08887
Cacna2d1	NM_001110843	0.00723642	2.06728	2.06728
Cyp1a1	NM_009992	0.00355428	2.03509	2.03509
Ccdc18	NM_028481	0.00294955	2.02133	2.02133
Rab3c	NM_023852	0.0076682	2.0082	2.0082
Abcb4	NM_008830	0.000449911	0.49939	-2.00244
Snap91	NM_013669	0.00128859	0.494287	-2.02312
Slc47a1	NM_026183	0.00554927	0.487959	-2.04935
Fbxo41	NM_001001160	0.00278333	0.486534	-2.05536
Cpa3	NM_007753	0.00419867	0.483977	-2.06621
Samd3	NM_001013766	0.00146545	0.472509	-2.11636
Timd4	NM_178759	0.00143448	0.470088	-2.12726
Palld	NM_001081390	2.97664e-05	0.467884	-2.13728
Luzp1	NM_024452	0.000859273	0.467403	-2.13948
Fhod3	NM_175276	3.11965e-05	0.467167	-2.14056
Xirp2	NM_001024618	0.00183864	0.459974	-2.17404
Myh6	NM_001164171	0.00325372	0.459953	-2.17413
Cacna1f	NM_019582	0.00242107	0.458245	-2.18224
Myo16	NM_001081397	0.00411171	0.457046	-2.18797
Dsc3	NM_007882	0.00587654	0.455073	-2.19745
Necab1	NM_178617	0.00757287	0.454808	-2.19873
Syt1	NM_009306	0.00293146	0.452967	-2.20767
Pde1c	NM_001159953	0.00175531	0.448625	-2.22903
Txlnb	NM_138628	0.00306691	0.448478	-2.22977
Cdh26	NM_198656	0.00622142	0.442925	-2.25772
Myom1	NM_010867	0.000116407	0.435605	-2.29566
Slc38a3	NM_023805	0.00555527	0.433433	-2.30716
Aqp7	NM_007473	0.00808674	0.426305	-2.34574
Tnni3k	NM_177066	0.00301075	0.425768	-2.3487
Abca12	NM_175210	0.00120139	0.402161	-2.48656
Dmd	NM_007868	0.00599926	0.399686	-2.50197
Erbb4	NM_010154	0.00135275	0.397875	-2.51336
Frem2	NM_172862	0.00407164	0.397793	-2.51387
Ryr1	NM_009109	0.00387659	0.39313	-2.54368
Pkhd1l1	NM_138674	0.0081637	0.392623	-2.54697
Ebf2	NM_010095	0.00870512	0.39055	-2.56049
Obscn	NM_001171512	0.000215029	0.387995	-2.57735
Ryr2	NM_023868	0.00520102	0.387189	-2.58272
Sis	NM_001081137	0.00211988	0.378613	-2.64122
Myom2	NM_008664	0.0095953	0.375429	-2.66362
Rxfp1	NM_212452	0.00746836	0.367934	-2.71788
Neb	NM_010889	0.000731392	0.336366	-2.97295
Fabp4	NM_024406	0.00929589	0.332867	-3.0042
Ank2	NM_178655	0.000142249	0.314551	-3.17913
Ttn	NM_011652	0.000338716	0.313724	-3.18752
Nrap	NM_198059	6.59638e-05	0.297688	-3.35922
F8	NM_007977	0.00320111	0.276379	-3.61823
Nppa	NM_008725	0.00862258	0.198877	-5.02822
