# Supplementary material for: Health Risk Assessment for Air Pollutants: Alterations in Lung and Cardiac Gene Expression in Mice Exposed to Milano Winter Fine Particulate Matter (PM2.5)
Source: PLoS One. 2014 Oct 8;9(10):e109685. doi: 10.1371/journal.pone.0109685 (PMC4190364; doi:10.1371/journal.pone.0109685)
Supplement: Table S2 — Global gene expression in heart tissue. List of differentially expressed gene (DEG) of heart exposed to PM.2.5win; in heart tissue of PM2.5win-treated mice 181 up- and 178 down-regulated genes have been found. (XLS) [file pone.0109685.s004.xls]

## Sheet: DEG_heartFC2pV0.01pulito unique
Gene Symbol	RefSeq	p-value(Description)	p-value(PM2.5_win_heart vs. Control_heart)	Ratio(PM2.5_win_heart vs. Control_heart)	Fold-Change(PM2.5_win_heart vs. Control_heart)
Sis	NM_001081137	0.000279923	2.57e-05	4.451	4.451
Top2a	NM_011623	0.000920169	0.00380684	4.33153	4.33153
Avl9	NM_030235	4.04e-06	0.000632998	3.89235	3.89235
Tdrd9	NM_029056	0.00352345	0.000452331	3.66557	3.66557
Pkhd1	NM_153179	0.00592893	0.00632526	3.51084	3.51084
Cacna1s	NM_014193	0.00724933	0.00115042	3.42906	3.42906
Kif20b	NM_183046	5.21e-05	6.61e-05	3.38142	3.38142
Ly75	NM_013825	7.43e-06	0.00270865	3.31197	3.31197
Kcnt1	NM_175462	0.0118843	0.00728572	3.29583	3.29583
Fancd2	NM_001033244	0.0266514	0.00978563	3.26297	3.26297
Gbp5	NM_153564	7.89e-05	6.14e-06	3.26151	3.26151
Hecw1	NM_001081348	0.0429057	0.0093168	3.24346	3.24346
Ano7	NM_207031	0.0135168	0.00170388	3.20901	3.20901
Fanca	NM_016925	0.0590765	0.00811189	3.19283	3.19283
Fxyd3	NM_008557	0.0468445	0.00785112	3.18262	3.18262
Mov10l1	NM_031260	0.0533902	0.00889319	3.17104	3.17104
Zfyve19	NM_028054	0.0307952	0.00610307	3.14678	3.14678
Spag17-ps	NM_028892	2.08e-05	0.00257589	3.14439	3.14439
Ptprv	NM_007955	0.0397689	0.00659567	3.13903	3.13903
Sorcs1	AF284755	0.0048955	0.000582973	3.09508	3.09508
Gpr112	ENSMUST00000136396	0.00136796	0.00043484	3.09466	3.09466
Kcnu1	NM_008432	0.000229245	8.2e-05	3.08937	3.08937
BC055324	BC052855	0.00341679	0.000979988	3.05777	3.05777
Muc2	NM_023566	0.0266982	0.00594874	2.99499	2.99499
Rnf17	NM_001033043	0.0223077	0.00358187	2.95129	2.95129
Nrcam	NM_176930	4.26e-13	3.37e-06	2.91282	2.91282
Otoa	NM_139310	0.0291362	0.00723809	2.90485	2.90485
Catsperb	NM_173023	0.0193919	0.00555921	2.88587	2.88587
Srcap	BC048731	0.0176719	0.00775565	2.87136	2.87136
Pole	NM_011132	0.0094545	0.00615742	2.83915	2.83915
Gm239	BC150915	2.38e-05	8.68e-05	2.83905	2.83905
Muc5ac	NM_010844	0.000274143	0.001335	2.82101	2.82101
Cacna1e	NM_009782	0.000105993	1.21e-05	2.80948	2.80948
Zranb3	NM_027678	0.0093603	0.00450906	2.79946	2.79946
Usp37	NM_176972	0.0262636	0.00832523	2.78764	2.78764
Slc4a8	NM_021530	0.000265255	0.00271186	2.77456	2.77456
Cacna1b	NM_001042528	0.00128607	0.0049121	2.7738	2.7738
Ttc18	NM_001163638	1.02e-08	3.03e-05	2.77012	2.77012
Dgki	NM_001081206	0.0173561	0.0042639	2.75445	2.75445
Trpm5	NM_020277	0.0351336	0.00574385	2.75158	2.75158
Sorcs3	NM_025696	0.0039245	0.00144827	2.7487	2.7487
Col7a1	NM_007738	0.0207243	0.00671264	2.74276	2.74276
Adamts20	NM_177431	0.00558829	0.00385829	2.7356	2.7356
Armc9	NM_030184	0.000437608	0.000398746	2.72518	2.72518
9930013L23Rik	NM_030728	0.0245049	0.00369368	2.72369	2.72369
Nphp4	NM_153424	0.0232822	0.00414955	2.72364	2.72364
Scn9a	NM_018852	0.0293969	0.00750456	2.71604	2.71604
Oca2	NM_021879	0.00261193	0.00100299	2.69882	2.69882
Iqcg	NM_178378	5.65e-10	8.13e-06	2.69243	2.69243
Col11a1	NM_007729	0.0567827	0.00952142	2.68863	2.68863
Iqgap3	NM_001033484	0.00255383	0.00146439	2.68772	2.68772
Spats1	NM_027649	0.0141808	0.00213511	2.68739	2.68739
Lphn3	AK051766	5.26e-06	0.00142959	2.63676	2.63676
Abca13	NM_178259	0.0165931	0.00519662	2.62997	2.62997
Sdk1	NM_177879	0.00284062	0.00417122	2.61166	2.61166
Abca14	NM_026458	0.0284948	0.00353093	2.59897	2.59897
Lrrc16b	NM_001024645	0.0162515	0.00193489	2.59159	2.59159
Lama3	NM_010680	9.27e-14	1.81e-05	2.59138	2.59138
Dtl	NM_029766	0.000105646	0.00968763	2.57828	2.57828
Dock2	NM_033374	1.15e-07	3.55e-05	2.57771	2.57771
Col12a1	NM_007730	3.5e-10	6.57e-06	2.56323	2.56323
Myom3	NM_001085509	0.0195722	0.00294937	2.55929	2.55929
Aox4	NM_023631	0.0300896	0.00812914	2.55705	2.55705
Nbea	NM_030595	3.29e-05	0.00745942	2.55263	2.55263
Nrk	NM_013724	0.0465807	0.00758776	2.55153	2.55153
Myh15	NM_001166210	0.0200498	0.00947939	2.54114	2.54114
Nox4	NM_015760	5.44e-11	0.00053283	2.52251	2.52251
Pclo	NM_011995	0.000257738	0.000531615	2.50897	2.50897
Rpgrip1	NM_023879	0.0179446	0.00950592	2.50777	2.50777
Clspn	NM_175554	0.00569794	0.00556561	2.49919	2.49919
Dmbt1	NM_007769	0.0449235	0.00889941	2.4933	2.4933
Slc9a10	NM_198106	0.0124024	0.00140022	2.48631	2.48631
Stab1	NM_138672	0.0353913	0.00736272	2.48505	2.48505
Magea1	NM_020015	0.00230403	0.000775754	2.46203	2.46203
Anks4b	NM_028085	0.00444497	0.00164246	2.44679	2.44679
A430090L17Rik	ENSMUST00000057096	0.0265742	0.00844504	2.43534	2.43534
Slc12a5	NM_020333	0.0317455	0.00428396	2.43151	2.43151
Faim2	NM_028224	8.72e-06	0.000133706	2.42215	2.42215
Rims2	NM_053271	0.00125309	0.0021113	2.40295	2.40295
Tbr1	NM_009322	0.0155844	0.00261185	2.39246	2.39246
Dscaml1	NM_001081270	0.0532234	0.00839873	2.391	2.391
Muc6	NM_181729	0.0183122	0.00435059	2.38174	2.38174
Col4a3	NM_007734	3.27e-08	0.00490425	2.37157	2.37157
Fanci	NM_145946	0.000161444	0.00544098	2.36718	2.36718
Cd109	NM_153098	0.000623408	0.00158631	2.36611	2.36611
Scn10a	NM_009134	0.015241	0.00559669	2.35772	2.35772
Tmprss2	NM_015775	0.00352479	0.000421929	2.35718	2.35718
Ect2	NM_007900	3.17e-05	0.00989957	2.3478	2.3478
Nrcam	AY528242	0.00045469	0.00163462	2.33888	2.33888
Cdk14	ENSMUST00000088858	9.77e-07	0.00898924	2.33861	2.33861
Fgf6	NM_010204	2.23e-07	0.0050081	2.33326	2.33326
Dcx	NM_001110222	0.0147749	0.00547276	2.32754	2.32754
SETP3	NM_011889	0.000108995	0.00819245	2.31956	2.31956
Trpm1	NM_001039104	0.012216	0.00417899	2.31935	2.31935
Dmc1	NM_010059	0.000186958	1.88e-05	2.31361	2.31361
Rpgrip1l	NM_173431	0.00420871	0.00128787	2.30869	2.30869
BC061194	BC049634	1.08e-06	0.000211725	2.30621	2.30621
6030498E09Rik	NM_183126	0.000130646	3.67e-05	2.30567	2.30567
Zbtb16	NM_001033324	0.00319896	0.00997016	2.3047	2.3047
Cc2d2a	NM_172274	5.63e-05	7.2e-05	2.3028	2.3028
Duox1	NM_001099297	0.0356113	0.00559482	2.30066	2.30066
Myo3b	NM_177376	0.000530668	7.53e-05	2.29609	2.29609
Rbms3	NM_001172123	7.88e-09	0.000558522	2.27635	2.27635
March1	NM_175188	0.016754	0.00426952	2.27529	2.27529
Spink5	NM_001081180	0.0165287	0.00331703	2.271	2.271
Casc5	NM_029617	2.66e-09	0.00066145	2.26889	2.26889
Rasgrf1	NM_011245	8.98e-05	0.00397365	2.26874	2.26874
Defb38	ENSMUST00000066416	0.00910309	0.00485798	2.26866	2.26866
Krt20	NM_023256	0.00336296	0.000467727	2.26487	2.26487
Eml5	NM_001081191	0.00127973	0.00687349	2.26265	2.26265
Mybl1	NM_008651	0.0181431	0.0093256	2.25799	2.25799
Kif20a	NM_001166406	0.00742856	0.00498842	2.24997	2.24997
Nfkbiz	NM_030612	0.0144764	0.00408579	2.24793	2.24793
Pnliprp1	NM_018874	0.000675932	7.19e-05	2.23946	2.23946
5330437I02Rik	NM_177028	0.00124049	0.000200898	2.23927	2.23927
Muc13	ENSMUST00000023520	0.00487777	0.000630661	2.2392	2.2392
Muc13	NM_010739	0.031439	0.00402768	2.23041	2.23041
Stab2	NM_138673	0.0406607	0.00638161	2.2236	2.2236
Sipa1l3	NM_001081028	2.5e-05	0.00266516	2.20398	2.20398
Slc37a4	NM_008063	0.0119978	0.00147559	2.20061	2.20061
4430402I18Rik	ENSMUST00000162110	0.00930638	0.00340692	2.19157	2.19157
Diap3	NM_019670	0.00364531	0.00435633	2.19151	2.19151
Pcsk5	NM_001190483	0.00371695	0.00077352	2.18239	2.18239
Nfkbil2	NM_183091	5.9e-07	0.00126373	2.18133	2.18133
Myh3	NM_001099635	0.0108905	0.0012731	2.17964	2.17964
Cyp4a12a	NM_177406	0.038581	0.00662015	2.16943	2.16943
Atp8b4	NM_001080944	4.36e-10	0.000517183	2.16941	2.16941
4931408A02Rik	ENSMUST00000130868	0.000200297	0.000462117	2.16717	2.16717
Odam	ENSMUST00000129757	0.0329514	0.00845967	2.15753	2.15753
Adcy2	NM_153534	2.72e-12	0.0081707	2.15666	2.15666
Nalcn	NM_177393	0.0181958	0.00620203	2.15472	2.15472
Cdh1	NM_009864	4.03e-15	2.42e-06	2.15351	2.15351
Pvrl4	NM_027893	6.39e-07	0.00124564	2.15015	2.15015
Pold3	NM_133692	0.000200925	0.0096336	2.14963	2.14963
Chrnd	NM_021600	0.00692356	0.00374516	2.14765	2.14765
Hmmr	NM_013552	0.00116868	0.00102098	2.14273	2.14273
Gna15	NM_010304	0.000175889	0.0012005	2.13301	2.13301
A330021E22Rik	BC062906	1.06e-09	0.00542621	2.13216	2.13216
Slco4c1	NM_172658	1.09e-12	0.00341974	2.12697	2.12697
Sec63	NM_153055	0.054863	0.00961269	2.12576	2.12576
Cep290	NM_146009	0.00255962	0.00257808	2.1248	2.1248
Scnn1g	NM_011326	9.23e-16	0.000130286	2.11911	2.11911
Lrp2	NM_001081088	3.06e-09	0.00807285	2.11518	2.11518
Kif3a	NM_008443	0.001419	0.00245466	2.11506	2.11506
Mlph	NM_053015	2.64e-08	0.000933465	2.11333	2.11333
Sntg2	NM_172951	0.00785313	0.000928244	2.09544	2.09544
Topbp1	NM_176979	0.000559574	0.000534145	2.09293	2.09293
Dnajc5g	NM_177677	0.0183546	0.00321886	2.09055	2.09055
Naip5	NM_010870	1.31e-07	0.00396728	2.08676	2.08676
Szt2	NM_198170	0.000291541	6.27e-05	2.08114	2.08114
Dnahc2	NM_001081330	2.64e-05	0.00994518	2.08027	2.08027
Ticam2	NM_173394	0.00180357	0.0039228	2.07893	2.07893
Csmd1	NM_053171	0.00162526	0.00046958	2.06949	2.06949
Gm101	NM_001115074	3.21e-06	0.00091931	2.06898	2.06898
Asgr2	NM_007493	0.0307669	0.00451456	2.06688	2.06688
Prom2	NM_138750	0.00505103	0.00440433	2.06488	2.06488
Efcab5	NM_176965	0.00314163	0.000378051	2.06456	2.06456
Xlr4c	AK013623	0.00257767	0.000451742	2.06378	2.06378
Gm4794	NM_001101452	0.000126592	3.46e-05	2.0631	2.0631
Sema4f	NM_011350	2.04e-07	2.74e-05	2.05778	2.05778
Cdh18	NM_001081299	0.0254978	0.00663958	2.05501	2.05501
Map4k1	NM_008279	4.16e-05	0.00304734	2.05489	2.05489
Lrp1b	NM_053011	0.0162275	0.00442924	2.04825	2.04825
Abca16	NR_024051	0.0605405	0.00980823	2.0466	2.0466
Kcnmb2	NM_028231	1.21e-07	0.00802892	2.04461	2.04461
Phf19	NM_028716	0.00110844	0.00163423	2.04385	2.04385
Itih2	NM_010582	0.00415167	0.00255518	2.03996	2.03996
Slc26a8	BC027076	0.0364082	0.00809433	2.0392	2.0392
Nlrp14	NM_001002894	0.00404839	0.00143417	2.0352	2.0352
Gm4763	ENSMUST00000085988	0.00456196	0.00104364	2.03371	2.03371
Aass	NM_013930	9.38e-06	0.00331233	2.03059	2.03059
Col19a1	NM_007733	0.00108146	0.0042051	2.02885	2.02885
Cntnap5b	NM_172851	0.00066932	0.000244834	2.02847	2.02847
Slc4a10	NM_033552	0.0268895	0.00713262	2.0216	2.0216
Ptpn23	NM_001081043	0.000555492	0.00172216	2.02035	2.02035
Ccnb3	NM_183015	0.00086019	0.00080227	2.01623	2.01623
Slc17a2	NM_144836	0.000381291	0.00260857	2.01619	2.01619
Anxa8	NM_013473	2.04e-10	0.000299378	2.00933	2.00933
Stard9	BC034905	6.39e-06	0.00450742	2.00496	2.00496
Slc5a12	NM_001177624	3.19e-07	0.0077553	2.0015	2.0015
Nucks1	NM_175294	0.00561944	0.00707508	2.0001	2.0001
Kif4	NM_008446	0.00215589	0.000236188	0.499794	-2.00083
Vcp	NM_009503	0.0188714	0.0092451	0.498905	-2.00439
Lepr	NM_146146	2.85e-09	0.000566444	0.498259	-2.00699
Rapgef4	NM_019688	5.37e-08	0.00177766	0.497734	-2.0091
Grhl2	NM_026496	6.71e-08	4.98e-05	0.497191	-2.0113
Aldh1a2	NM_009022	7.04e-05	0.000128605	0.495947	-2.01635
Cep135	NM_199032	0.0240833	0.00545268	0.495841	-2.01678
3110043O21Rik	BC076612	0.00411869	0.00165773	0.495534	-2.01802
Tmc5	NM_001105252	0.0545726	0.00911734	0.494872	-2.02073
Arhgap28	NM_172964	2.58e-05	0.000934132	0.494265	-2.02321
Dnahc11	NM_010060	0.0091831	0.00438774	0.49386	-2.02487
Kif5a	NM_001039000	0.0660345	0.00980464	0.493162	-2.02773
Cul9	NM_001081335	0.0157586	0.00232393	0.492828	-2.02911
Chd3	NM_146019	1.22e-07	0.000702251	0.491959	-2.03269
Mboat1	NM_153546	2.31e-13	2.23e-05	0.491677	-2.03386
Rpl14	NM_025974	0.000828304	0.000177385	0.491257	-2.03559
Ptpn13	NM_011204	7.01e-08	0.00898996	0.49101	-2.03662
Ctr9	NM_009431	0.00251424	0.00385715	0.490059	-2.04057
Dnahc8	NM_013811	1.14e-06	0.00224962	0.48962	-2.0424
P2rx3	NM_145526	0.00169935	0.00602909	0.489458	-2.04308
Inpp4b	NM_001024617	5.38e-08	0.000588728	0.489186	-2.04421
Lrrc9	NM_001142728	0.00144608	0.00470936	0.489046	-2.0448
Aox3	NM_023617	8.3e-12	0.00222979	0.488964	-2.04514
Ppp2r2c	NM_172994	0.00503929	0.00445639	0.488861	-2.04557
Poln	NM_181857	9.14e-06	0.000534741	0.488489	-2.04713
Acss3	NM_001142804	1.26e-06	0.00942371	0.487234	-2.0524
Nphp3	NM_028721	0.014375	0.00301257	0.486291	-2.05638
Tc2n	NM_028924	3.54e-13	0.00097279	0.486015	-2.05755
Usp48	NM_130879	0.000488181	0.00348974	0.486004	-2.0576
Chrna3	NM_145129	0.00308506	0.00629172	0.48592	-2.05795
Dpp4	NM_010074	1.54e-09	0.00760748	0.485304	-2.06056
Reps2	NM_178256	2.67e-11	5.57e-05	0.485049	-2.06165
Phactr1	NM_198419	0.0563491	0.00801459	0.484242	-2.06508
Frmpd4	ENSMUST00000112149	0.0315008	0.00391583	0.484208	-2.06523
Zfp451	NM_133817	0.00887835	0.00320161	0.481683	-2.07605
BC006779	NM_183162	9.98e-05	0.00704544	0.480724	-2.0802
Glb1l3	NM_001113323	0.000205128	0.00727013	0.479858	-2.08395
Ska1	NM_025581	0.0120282	0.00658922	0.479631	-2.08493
Cd79a	NM_007655	1.25e-08	0.00383511	0.4781	-2.09161
4921528I01Rik	NM_027616	0.00952817	0.00926631	0.478092	-2.09165
Ces1c	NM_007954	0.00218099	0.00259533	0.476675	-2.09787
Ptprt	NM_021464	0.056353	0.00941788	0.476461	-2.09881
Tbx22	NM_145224	0.000185986	3.14e-05	0.476332	-2.09938
Rrp12	NM_199447	0.00350885	0.00820322	0.475967	-2.10098
Spnb3	NM_021287	0.0152024	0.00326623	0.475178	-2.10447
Dpy19l3	NM_178704	6.19e-07	0.00329849	0.475075	-2.10493
Atp13a4	NM_001164612	5.7e-13	0.000583859	0.474629	-2.10691
Sohlh2	NM_028937	0.009699	0.00116473	0.474527	-2.10736
Morc2a	NM_001159288	0.0128737	0.00626971	0.473779	-2.11069
Spata1	NM_027617	0.00143347	0.00102689	0.473387	-2.11244
Hira	NM_010435	0.000121505	0.000387773	0.471775	-2.11965
Abca4	NM_007378	0.0101034	0.00769938	0.471627	-2.12032
Mcf2	NM_133197	0.00126217	0.000528149	0.471565	-2.1206
Btaf1	NM_001080706	4.6e-05	0.00545002	0.470771	-2.12418
Mfsd2b	NM_001033488	0.0285146	0.00622639	0.469752	-2.12878
Lipf	ENSMUST00000025680	0.0277492	0.0052914	0.468959	-2.13238
Gnal	NM_010307	0.0011011	0.000225184	0.468116	-2.13622
Fbp1	NM_019395	0.00289715	0.00196935	0.467432	-2.13935
Tpte	NM_199257	0.00155499	0.00173061	0.46698	-2.14142
Dnahc5	NM_133365	6.24e-10	0.0038093	0.466666	-2.14286
Ambp	NM_007443	0.0328042	0.00558493	0.466327	-2.14442
Ehmt2	NM_145830	0.000968123	0.00589468	0.465131	-2.14993
Frem1	NM_177863	3.81e-05	0.0021741	0.464868	-2.15115
Tbxas1	NM_011539	6.08e-05	0.00631926	0.463896	-2.15565
Alg6	NM_001081264	0.000156028	0.00495496	0.463332	-2.15828
Fam65b	NM_029679	3.02e-05	0.00184117	0.463039	-2.15965
F5	NM_007976	0.00371152	0.003551	0.462055	-2.16425
2410091C18Rik	BC028524	0.0410781	0.00647715	0.461425	-2.1672
Cc2d1a	NM_145970	0.00231118	0.00518807	0.460991	-2.16924
Zmynd8	NM_027230	0.0343148	0.00494359	0.460062	-2.17362
Dscam	NM_031174	0.0159737	0.00704376	0.459525	-2.17616
Per1	NM_011065	0.00555392	0.00831206	0.457673	-2.18497
Napb	NM_019632	0.0248349	0.00350982	0.457622	-2.18521
Hc	NM_010406	1.8e-14	0.00417439	0.455549	-2.19515
Kif24	NM_024241	0.0126513	0.00309284	0.453509	-2.20503
Cdh20	NM_011800	9.18e-09	0.000269665	0.452328	-2.21079
Bod1l	NM_001081422	0.00649454	0.0026295	0.452169	-2.21156
Epha3	NM_010140	5.08e-05	8.53e-05	0.450192	-2.22127
Gm10125	NR_033552	0.0578015	0.00908656	0.450051	-2.22197
Inadl	NM_172696	6.5e-08	0.00379242	0.446968	-2.2373
Hspa4l	ENSMUST00000077083	0.015056	0.0062095	0.446563	-2.23933
BC016495	NM_145497	0.0313872	0.00627651	0.446535	-2.23946
Lat	NM_010689	0.00022583	0.00429966	0.445795	-2.24319
Polr1a	NM_009088	0.000767204	0.00796303	0.443813	-2.2532
H2-M10.5	NM_177637	0.0242096	0.00315865	0.440228	-2.27155
Nos1	NM_008712	0.0024358	0.00195628	0.438065	-2.28277
Adad1	NM_009350	0.00830689	0.00197723	0.437439	-2.28603
Pfkfb3	NM_001177752	4.03e-09	0.00139779	0.43523	-2.29763
Myh4	NM_010855	0.0299453	0.00531049	0.432991	-2.30952
Hnrpll	BC071184	4.68e-07	8.38e-06	0.428902	-2.33154
Gm6994	NR_033141	0.000192785	0.0035576	0.427825	-2.33741
Kndc1	NM_177261	2.74e-05	0.0057968	0.427131	-2.3412
Ranbp17	NM_023146	0.00219547	0.00696399	0.426642	-2.34389
Apbb1ip	NM_019456	0.0011856	0.00924064	0.426619	-2.34401
Abca12	NM_175210	0.00709546	0.0031488	0.426595	-2.34414
Ttc25	NM_028918	5.46e-09	1.4e-05	0.426144	-2.34662
Myh13	NM_001081250	0.0257439	0.00316733	0.425343	-2.35104
Arntl	NM_007489	0.000852558	9.64e-05	0.425312	-2.35122
Cadps	NM_012061	0.000530301	0.00376702	0.4223	-2.36799
Col17a1	NM_007732	1.58e-08	0.00169726	0.421915	-2.37015
Zp2	NM_011775	4.01e-06	0.00016137	0.421173	-2.37432
Sgip1	ENSMUST00000066824	0.000109535	0.00981966	0.419526	-2.38365
Ascc3	NM_001146089	1.85e-05	0.000384868	0.41723	-2.39676
Pzp	NM_007376	0.00536206	0.00452939	0.415568	-2.40635
Cyp2c29	NM_007815	2.82e-05	0.00016213	0.415508	-2.40669
Tctex1d2	ENSMUST00000014220	0.00188027	0.000520785	0.413652	-2.41749
Odf2l	NM_001162538	0.0343727	0.00544602	0.413148	-2.42044
Clec16a	ENSMUST00000038145	0.0128965	0.0079128	0.412876	-2.42203
D19Ertd652e	NM_027559	1.53e-10	0.000768551	0.412454	-2.42451
Gpld1	NM_008156	0.0124882	0.00597395	0.41212	-2.42648
Arl6	NM_019665	0.0380189	0.00938179	0.411696	-2.42898
Ccdc93	NM_001025156	0.00500934	0.00366803	0.411383	-2.43083
Lamc2	NM_008485	1.88e-06	0.00907212	0.410832	-2.43408
Cyp39a1	NM_018887	7.88e-05	3.91e-05	0.410174	-2.43799
Cenpi	NM_145924	0.00289458	0.0014106	0.407914	-2.45149
Dnahc1	NM_001033668	1.06e-06	0.00696145	0.407434	-2.45439
Ces3a	NM_198672	0.0158346	0.00211787	0.405993	-2.4631
Syt1	NM_009306	0.000401103	0.00104189	0.405467	-2.46629
Cabin1	NM_172549	0.00338451	0.00200861	0.405024	-2.46899
Cftr	NM_021050	1.03e-08	0.0044231	0.404896	-2.46977
Ttc21b	NM_001047604	0.0144449	0.00301593	0.402909	-2.48195
Ralgds	NM_001145835	1.37e-06	0.00195781	0.402764	-2.48284
Sorl1	NM_011436	5.14e-06	0.000938717	0.400503	-2.49686
Kntc1	NM_001042421	0.00743963	0.00653179	0.39924	-2.50476
Renbp	NM_023132	2.43e-08	0.000271899	0.397828	-2.51365
Tdrd5	NM_001134741	1.11e-07	0.00385616	0.397278	-2.51713
Ubr5	BC057458	0.00494363	0.000673333	0.394483	-2.53496
Dcbld2	NM_028523	0.00469313	0.00168264	0.387314	-2.58188
Tert	NM_009354	0.00891829	0.000977242	0.385232	-2.59584
Hsf4	NM_011939	0.00464792	0.00282978	0.384934	-2.59785
Psmd1	NM_027357	0.00373611	0.000919361	0.384205	-2.60278
Cacna1d	NM_028981	3.75e-07	0.000527145	0.383868	-2.60506
Ush2a	NM_021408	0.0209183	0.0050144	0.38162	-2.62041
Lemd3	NM_001081193	0.0192131	0.00663819	0.381218	-2.62317
Unc13d	NM_001009573	2.14e-11	0.000640639	0.381123	-2.62382
Ddx10	NM_029936	0.0221112	0.0090386	0.378732	-2.64039
Sycp2	NM_177191	0.0031067	0.00703879	0.378299	-2.64341
Fahd2a	NM_029629	1.74e-05	8.92e-05	0.375289	-2.66461
Iqce	NM_028833	0.000332218	0.00724194	0.375289	-2.66462
Itga4	NM_010576	1.26e-08	0.000463111	0.374129	-2.67287
Rims1	NM_053270	0.0170762	0.00874265	0.373103	-2.68023
Gm15800	ENSMUST00000055859	0.0508956	0.00984815	0.370077	-2.70214
Dixdc1	ENSMUST00000117093	0.0187117	0.00883251	0.369957	-2.70302
DXBay18	NM_001025384	0.026577	0.00425773	0.368323	-2.71501
Daam2	NM_001008231	0.0086795	0.00778037	0.367742	-2.7193
Prkdc	NM_011159	0.0160167	0.00990484	0.367281	-2.72271
Unc79	NM_001081017	6.26e-05	0.00467575	0.366871	-2.72576
Cadps2	NM_153163	2.17e-09	0.000678762	0.366848	-2.72593
Wdr60	NM_146039	0.00240824	0.00576993	0.366345	-2.72967
Wdr17	NM_028220	0.0097676	0.00247661	0.365865	-2.73325
Myo7a	NM_008663	0.0407186	0.00942165	0.361066	-2.76958
Ptprq	NM_001081432	0.000880667	0.000502567	0.358511	-2.78932
Cps1	NM_001080809	0.0041017	0.000467857	0.356652	-2.80385
Ptprz1	NM_001081306	0.000187739	0.00114846	0.354885	-2.81781
Srgap1	NM_001081037	3.95e-09	6.82e-05	0.351934	-2.84144
Zmym4	NM_001114399	0.0355135	0.0094168	0.349232	-2.86342
Art3	AJ311773	7.62e-09	0.00107051	0.345918	-2.89086
Gm355	ENSMUST00000155430	0.00600226	0.00128845	0.344461	-2.90308
Oprm1	AB047546	0.00879706	0.002564	0.33834	-2.9556
Rad50	NM_009012	0.00219105	0.00741882	0.335203	-2.98327
4930525F21Rik	NM_029455	0.000593037	7.46e-05	0.332875	-3.00413
Ano3	NM_001081556	0.00184913	0.00062646	0.332031	-3.01177
Rif1	NM_175238	0.00603427	0.00597783	0.33063	-3.02453
Morc1	NM_010816	0.0365311	0.00537055	0.325399	-3.07315
Als2cl	NM_001146060	5.65e-07	0.000416319	0.311754	-3.20766
EG665031	ENSMUST00000115900	0.0117363	0.00176596	0.310248	-3.22323
Chd5	NM_001081376	0.000441072	0.00710619	0.309229	-3.23385
Gulp1	NM_028450	0.00305981	0.00224145	0.306608	-3.26149
Bai3	NM_175642	0.0498787	0.00890065	0.306544	-3.26217
Tep1	NM_009351	0.00090606	0.00187979	0.303932	-3.29021
Myo5c	NM_001081322	1.83e-09	0.00180521	0.289155	-3.45836
0610007P22Rik	BC038884	0.00114948	0.001296	0.288359	-3.4679
Gpr112	ENSMUST00000114762	0.00104608	0.00129233	0.287232	-3.48151
Lrrk2	NM_025730	1.05e-06	0.00122418	0.2803	-3.56761
Btbd3	NM_145534	1.64e-09	2.8e-06	0.273778	-3.65259
Nlrc5	NM_001033207	5.68e-06	0.000327056	0.266654	-3.75018
Gpr126	NM_001002268	3.03e-11	0.000187062	0.259441	-3.85444
Mug1	NM_008645	0.0182213	0.00273734	0.229629	-4.35485
